# Supplementary material for: In Vitro Bioaccessibility and Speciation of Toxic and Nutritional Trace Elements in Brazil Nuts
Source: Int J Mol Sci. 2025 Aug 27;26(17):8312. doi: 10.3390/ijms26178312 (PMC12428530; doi:10.3390/ijms26178312)
Supplement: Supplementary file 1 [file ijms-26-08312-s001.zip]

Archive with 1 entries (1 files):
- ijms-3816930-supplementary.pdf
